# Supplementary material for: Microscopic, Spectroscopic, and Electrochemical Characterization of Novel Semicrystalline Poly(3-hexylthiophene)-Based Dendritic Star Copolymer
Source: Polymers (Basel). 2022 Oct 18;14(20):4400. doi: 10.3390/polym14204400 (PMC9607463; doi:10.3390/polym14204400)
Supplement: Supplementary file 1 [file polymers-14-04400-s001.zip]

Archive with 1 entries (1 files):
- polymers-1848388-supplementary.pdf
